# Supplementary material for: Changes in DNA Methylation of Clock Genes in Obese Adolescents after a Short-Term Body Weight Reduction Program: A Possible Metabolic and Endocrine Chrono-Resynchronization
Source: Int J Environ Res Public Health. 2022 Nov 22;19(23):15492. doi: 10.3390/ijerph192315492 (PMC9738941; doi:10.3390/ijerph192315492)
Supplement: Supplementary file 1 [file ijerph-19-15492-s001.zip]

Archive with 2 entries (2 files):
- Table S1.pdf
- Tables S2-S3.xlsx
