# Supplementary material for: Changes in DNA Methylation of Clock Genes in Obese Adolescents after a Short-Term Body Weight Reduction Program: A Possible Metabolic and Endocrine Chrono-Resynchronization
Source: Int J Environ Res Public Health. 2022 Nov 22;19(23):15492. doi: 10.3390/ijerph192315492 (PMC9738941; doi:10.3390/ijerph192315492)
Supplement: Supplementary file 1 [file ijerph-19-15492-s001.zip › Tables S2-S3.xlsx]

## Sheet: TABS2
Linear regression models adjusted for gender, smoking habit and BMI SDS, pre-BWRP.
Supplemental Table 2 - Association between chronodisruption parameters and clock gene DNA methylation, pre-BWRP.
	DNA methylation	X	β	SE	P-value
	ARNTL	CASQ score	0.00553153	0.0155447	0.723872
	ARNTL	CASQ alertness score	-0.0331455	0.0197303	0.100966
	ARNTL	CASQ sleepiness score	0.0234501	0.0146736	0.118089
	ARNTL	MEQSA score	-0.00616658	0.0114181	0.59222
	ARNTL	Sleep time during week days (min)	-0.00251091	0.00105582	0.0223944
	ARNTL	Sleep time during weekend days (min)	-0.000234219	0.000821865	0.777164
	ARNTL	Weekly sleep score (min)	-0.00223123	0.00116443	0.0626947
	CLOCK	CASQ score	0.00383244	0.0072152	0.598244
	CLOCK	CASQ alertness score	-0.000530212	0.00945189	0.955545
	CLOCK	CASQ sleepiness score	0.00391366	0.0070096	0.579732
	CLOCK	MEQSA score	0.00276191	0.00525167	0.601854
	CLOCK	Sleep time during week days (min)	-0.00091957	0.000502681	0.0748112
	CLOCK	Sleep time during weekend days (min)	-0.000329108	0.000376269	0.38698
	CLOCK	Weekly sleep score (min)	-0.000979011	0.000544961	0.0799732
	Cry 1	CASQ score	0.0309808	0.017637	0.0868389
	Cry 1	CASQ alertness score	-0.0118092	0.0237752	0.622188
	Cry 1	CASQ sleepiness score	0.0358915	0.0168653	0.0397014
	Cry 1	MEQSA score	-0.00900349	0.0133582	0.504284
	Cry 1	Sleep time during week days (min)	-0.00240772	0.00126472	0.0643391
	Cry 1	Sleep time during weekend days (min)	-0.000198728	0.000958245	0.836787
	Cry 1	Weekly sleep score (min)	-0.00213785	0.00138835	0.131673
	Cry 2	CASQ score	-0.00355014	0.0100997	0.72705
	Cry 2	CASQ alertness score	-0.0118175	0.0130721	0.371395
	Cry 2	CASQ sleepiness score	0.00319641	0.00981763	0.746441
	Cry 2	MEQSA score	0.00100075	0.0073603	0.89253
	Cry 2	Sleep time during week days (min)	-0.00112417	0.000709102	0.120763
	Cry 2	Sleep time during weekend days (min)	-0.00035887	0.000527615	0.500312
	Cry 2	Weekly sleep score (min)	-0.00116922	0.000769543	0.136537
	PER 1	CASQ score	0.0146758	0.0158541	0.360613
	PER 1	CASQ alertness score	-0.0162658	0.0206092	0.434993
	PER 1	CASQ sleepiness score	0.0217872	0.0147366	0.147754
	PER 1	MEQSA score	-0.00783968	0.0117611	0.509177
	PER 1	Sleep time during week days (min)	-0.00277518	0.00107252	0.0137304
	PER 1	Sleep time during weekend days (min)	0.000377029	0.000948126	0.693168
	PER 1	Weekly sleep score (min)	-0.00226948	0.00124683	0.0768255
	PER 2	CASQ score	-0.0500552	0.0953521	0.602515
	PER 2	CASQ alertness score	-0.152839	0.122546	0.219579
	PER 2	CASQ sleepiness score	0.0374292	0.0927993	0.68885
	PER 2	MEQSA score	-0.0331747	0.0694393	0.635427
	PER 2	Sleep time during week days (min)	0.00189706	0.00690839	0.785035
	PER 2	Sleep time during weekend days (min)	-0.00175453	0.00501181	0.728117
	PER 2	Weekly sleep score (min)	0.000473141	0.00748583	0.949918
	PER 3	CASQ score	-0.0492013	0.10457	0.640546
	PER 3	CASQ alertness score	-0.115985	0.135655	0.397644
	PER 3	CASQ sleepiness score	0.0178102	0.10187	0.862093
	PER 3	MEQSA score	-0.0483397	0.0759341	0.528011
	PER 3	Sleep time during week days (min)	0.00593464	0.00751997	0.434657
	PER 3	Sleep time during weekend days (min)	0.00960159	0.0052874	0.0768806
	PER 3	Weekly sleep score (min)	0.0110705	0.0080155	0.174904

## Sheet: TABS3
Linear regression models adjusted for gender, smoking habit and BMI SDS, pre-BWRP and post-BWRP
Supplemental table 3 - Association between clinical and biochemical parameters and clock gene DNA methylation, pre-BWRP and post-BWRP.
	PRE-BWRP						POST-BWRP
	DNA methylation	X	β	SE	P-value		DNA methylation	X	β	SE	P-value
	ARNTL	50 Hz ohm	0.00202348	0.00140185	0.156884		ARNTL	50 Hz ohm	-0.000451014	0.00105872	0.672577
	ARNTL	ACTH-3PM, ng/L	0.0233599	0.0146417	0.118687		ARNTL	ACTH-3PM, ng/L	0.00373819	0.00697741	0.59525
	ARNTL	ACTH-8AM, ng/L	0.00371935	0.00330415	0.267188		ARNTL	ACTH-8AM, ng/L	-0.00152801	0.00188089	0.421631
	ARNTL	WC, cm	0.00300107	0.00703523	0.672033		ARNTL	WC, cm	-0.0035527	0.00522237	0.500449
	ARNTL	Total cholesterol, mg/dL	0.00155492	0.00289367	0.594077		ARNTL	Total cholesterol, mg/dL	0.000203083	0.00258974	0.937907
	ARNTL	Cortisol-3PM, μg/L	-0.0497684	0.0380243	0.198243		ARNTL	Cortisol-3PM, μg/L	0.0160545	0.014369	0.270881
	ARNTL	Cortisol-8AM, μg/L	-0.00482383	0.0183175	0.793671		ARNTL	Cortisol-8AM, μg/L	0.00130744	0.0102363	0.899039
	ARNTL	Urinary cortisol (24h), µg	0.000505032	0.00116473	0.667027		ARNTL	Urinary cortisol (24h), µg	0.000671442	0.00142376	0.64006
	ARNTL	Age	0.0929665	0.0630091	0.148122		ARNTL	Age	-0.0715489	0.0339559	0.0417638
	ARNTL	Heart rate, bpm	0.000569553	0.00546219	0.917488		ARNTL	Heart rate, bpm	0.00400456	0.00507264	0.434751
	ARNTL	FFM, %	-0.0267422	0.0177076	0.139049		ARNTL	FFM, %	0.0111938	0.0121644	0.363424
	ARNTL	FFM, kg	0.0160246	0.0144129	0.27302		ARNTL	FFM, kg	-0.0133433	0.00984214	0.183404
	ARNTL	FM, %	0.0267137	0.0177118	0.13955		ARNTL	FM, %	-0.0111938	0.0121644	0.363424
	ARNTL	FM, kg	0.0153409	0.00808025	0.0650394		ARNTL	FM, kg	-0.0077716	0.00585067	0.192205
	ARNTL	Glucose, mmol/L	0.0217154	0.0677331	0.750223		ARNTL	Glucose, mmol/L	-0.120298	0.152533	0.435198
	ARNTL	HbA1c, mmol/L	0.00962805	0.0984139	0.922567		ARNTL	HbA1c, mmol/L	0.0354487	0.0736487	0.633123
	ARNTL	HDL, mg/dL	-0.0139838	0.0107858	0.202422		ARNTL	HDL, mg/dL	0.0038688	0.00581771	0.510064
	ARNTL	HOMA-IR	-0.0205933	0.0233601	0.383557		ARNTL	HOMA-IR	-0.015792	0.0331102	0.636127
	ARNTL	Insulin, mU/L	-0.010832	0.0087087	0.221605		ARNTL	Insulin, mU/L	-0.00281914	0.00768096	0.715633
	ARNTL	LDL, mg/dL	0.00262118	0.00302503	0.391518		ARNTL	LDL, mg/dL	-0.000732909	0.00274075	0.790598
	ARNTL	NEFA, mmol/L	-0.120553	0.130521	0.361358		ARNTL	NEFA, mmol/L	-0.348143	0.237771	0.152603
	ARNTL	Systolic blood pressure, mmHg	0.00860731	0.00738472	0.250873		ARNTL	Systolic blood pressure, mmHg	0.00307388	0.00480418	0.526119
	ARNTL	Diastolic blood pressure, mmHg	0.0110094	0.0139288	0.434071		ARNTL	Diastolic blood pressure, mmHg	-0.00285358	0.00865376	0.7434
	ARNTL	CRP, mg/dL	-0.55257	0.225426	0.0188218		ARNTL	CRP, mg/dL	-0.0874357	0.131088	0.508801
	ARNTL	REE, kcal	0.000364397	0.000276285	0.195302		ARNTL	REE, kcal	3.73051e-05	0.000124989	0.767112
	ARNTL	Triglycerides, mg/dL	0.00131458	0.0013763	0.345382		ARNTL	Triglycerides, mg/dL	-0.000400222	0.00116603	0.733314
	CLOCK	50 Hz ohm	-5.78521e-05	0.000663825	0.930987		CLOCK	50 Hz ohm	-0.0015263	0.00146649	0.305115
	CLOCK	ACTH- 3 PM, ng/L	0.00915278	0.00675256	0.182878		CLOCK	ACTH-3PM, ng/L	-0.0016493	0.00992068	0.868892
	CLOCK	ACTH-8AM, ng/L	0.00214636	0.00152401	0.166749		CLOCK	ACTH-8AM, ng/L	-0.00543389	0.00264554	0.0472946
	CLOCK	WC, cm	0.00158204	0.00317466	0.620977		CLOCK	WC, cm	0.00499871	0.00739332	0.503291
	CLOCK	Total cholesterol, mg/dL	0.000742671	0.00132562	0.578437		CLOCK	Total cholesterol, mg/dL	0.00321675	0.00366224	0.385575
	CLOCK	Cortisol-3PM, μg/L	-0.0386108	0.0159052	0.0197954		CLOCK	Cortisol-15PM, μg/L	0.0388472	0.0200482	0.060537
	CLOCK	Cortisol-8AM, μg/L	0.00103171	0.00849347	0.903926		CLOCK	Cortisol-8AM, μg/L	-0.00799977	0.0146157	0.587522
	CLOCK	Urinary cortisol (24h), µg	2.80117e-05	0.00053751	0.958704		CLOCK	Urinary cortisol (24h), µg	0.000454734	0.00210677	0.830399
	CLOCK	Age	0.0470905	0.0290101	0.112393		CLOCK	Age	-0.00895283	0.0497343	0.858152
	CLOCK	Heart rate, bpm	-0.00330167	0.00245665	0.186531		CLOCK	Heart rate, bpm	0.0073429	0.00743422	0.329884
	CLOCK	FFM, %	-0.0105095	0.00819756	0.207213		CLOCK	FFM, %	0.00504105	0.0171375	0.770378
	CLOCK	FFM, kg	0.00581986	0.00668532	0.389198		CLOCK	FFM, kg	0.0247722	0.0133262	0.0714644
	CLOCK	FM, %	0.0105042	0.00819902	0.207519		CLOCK	FM, %	-0.00504105	0.0171375	0.770378
	CLOCK	FM, kg	0.0053234	0.00372121	0.160323		CLOCK	FM, kg	0.00348348	0.00842415	0.681755
	CLOCK	Glucose, mmol/L	-0.00743194	0.0315299	0.81486		CLOCK	Glucose, mmol/L	-0.258269	0.236921	0.282909
	CLOCK	HbA1c, mmol/L	-0.0235417	0.0456375	0.608804		CLOCK	HbA1c, mmol/L	-0.0505574	0.107303	0.640446
	CLOCK	HDL, mg/dL	-0.00471107	0.00505158	0.356626		CLOCK	HDL, mg/dL	0.00195452	0.00835231	0.816303
	CLOCK	HOMA-IR	-0.00132127	0.0107933	0.903199		CLOCK	HOMA-IR	-0.0746964	0.0499749	0.143713
	CLOCK	Insulin, mU/L	0.00201752	0.00399182	0.616266		CLOCK	Insulin, mU/L	-0.0162121	0.0113051	0.160188
	CLOCK	LDL, mg/dL	0.00101447	0.00138943	0.46956		CLOCK	LDL, mg/dL	0.00315732	0.00386278	0.419094
	CLOCK	NEFA, mmol/L	-0.0976688	0.0594059	0.107995		CLOCK	NEFA, mmol/L	0.096904	0.364829	0.792294
	CLOCK	Systolic blood pressure, mmHg	0.0104277	0.00304818	0.00145033		CLOCK	Systolic blood pressure, mmHg	0.00206894	0.00750192	0.784288
	CLOCK	Diastolic blood pressure, mmHg	0.00308759	0.00633888	0.628855		CLOCK	Diastolic blood pressure, mmHg	-0.00118869	0.0122201	0.923048
	CLOCK	CRP, mg/dL	-0.213948	0.106948	0.0522678		CLOCK	CRP, mg/dL	0.0563352	0.195481	0.774856
	CLOCK	REE, kcal	0.000169143	0.000126281	0.188391		CLOCK	REE, kcal	0.00034987	0.000184738	0.0667763
	CLOCK	Triglycerides, mg/dL	0.00077269	0.000633309	0.229578		CLOCK	Triglycerides, mg/dL	-0.00032666	0.00170695	0.84931
	Cry 1	50 Hz ohm	0.00075971	0.00167808	0.653255		Cry 1	50 Hz ohm	0.00094045	0.00165895	0.574035
	Cry 1	ACTH-3PM, ng/L	0.00753217	0.0177478	0.673605		Cry 1	ACTH-3PM, ng/L	0.00541198	0.0111361	0.629631
	Cry 1	ACTH- 8 AM, ng/L	0.00807464	0.00397167	0.0488931		Cry 1	ACTH-8AM, ng/L	-0.00205378	0.00308084	0.508835
	Cry 1	WC, cm	0.00685752	0.00796158	0.394323		Cry 1	WC, cm	-0.00130146	0.00861146	0.880631
	Cry 1	Total cholesterol, mg/dL	-0.00205496	0.00368496	0.580263		Cry 1	Total cholesterol, mg/dL	0.00563957	0.00405118	0.17159
	Cry 1	Cortisol-3PM, μg/L	-0.0504694	0.0422167	0.239117		Cry 1	Cortisol-3PM, μg/L	0.0201775	0.0231208	0.388036
	Cry 1	Cortisol-8AM, μg/L	0.00573363	0.0215849	0.791922		Cry 1	Cortisol-8AM, μg/L	-0.0276588	0.0159695	0.0909837
	Cry 1	Urinary cortisol (24h), µg	-0.000478727	0.00137078	0.728839		Cry 1	Urinary cortisol (24h), µg	0.00281506	0.00208406	0.184762
	Cry 1	Age	0.130966	0.0742221	0.0854763		Cry 1	Age	-0.052096	0.0558282	0.356342
	Cry 1	Heart rate, bpm	-0.00691573	0.00629173	0.278429		Cry 1	Heart rate, bpm	0.010012	0.00813533	0.225632
	Cry 1	FFM, %	-0.0406233	0.020182	0.051071		Cry 1	FFM, %	-0.00418937	0.0151859	0.784102
	Cry 1	FFM, kg	0.0233626	0.0166223	0.167789		Cry 1	FFM, kg	-0.0158379	0.0117412	0.185144
	Cry 1	FM, %	0.0406331	0.0201852	0.0510533		Cry 1	FM, %	-0.00358515	0.016615	0.830286
	Cry 1	FM, kg	0.0230874	0.00889925	0.0132842		Cry 1	FM, kg	-0.00572983	0.00873033	0.515477
	Cry 1	Glucose, mmol/L	-0.0362334	0.0794534	0.650895		Cry 1	Glucose, mmol/L	0.282264	0.248198	0.2622
	Cry 1	HbA1c, mmol/L	-0.0457674	0.115296	0.693564		Cry 1	HbA1c, mmol/L	0.00487582	0.124475	0.968954
	Cry 1	HDL, mg/dL	0.00369601	0.0130539	0.778571		Cry 1	HDL, mg/dL	-0.0166909	0.00911856	0.0746437
	Cry 1	HOMA-IR	-0.00694924	0.0276854	0.803161		Cry 1	HOMA-IR	0.0415517	0.0532632	0.439912
	Cry 1	Insulin, mU/L	-0.00167859	0.0102031	0.870244		Cry 1	Insulin, mU/L	0.00878774	0.0123522	0.480947
	Cry 1	LDL, mg/dL	-0.00212947	0.0039099	0.589105		Cry 1	LDL, mg/dL	0.00788203	0.00425114	0.071109
	Cry 1	NEFA, mmol/L	-0.106178	0.153945	0.49446		Cry 1	NEFA, mmol/L	-0.390391	0.359112	0.284422
	Cry 1	Systolic blood pressure, mmHg	0.00647213	0.00882894	0.467906		Cry 1	Systolic blood pressure, mmHg	-0.00863119	0.00779238	0.274631
	Cry 1	Diastolic blood pressure, mmHg	0.00841148	0.0160778	0.603815		Cry 1	Diastolic blood pressure, mmHg	-0.00535	0.014064	0.705659
	Cry 1	CRP, mg/dL	-0.334266	0.278972	0.238068		Cry 1	CRP, mg/dL	0.0564956	0.215751	0.794776
	Cry 1	REE, kcal	0.000835303	0.000321998	0.01351		Cry 1	REE, kcal	-0.00025634	0.000219487	0.250316
	Cry 1	Triglycerides, mg/dL	-0.00125675	0.00180032	0.489276		Cry 1	Triglycerides, mg/dL	0.00144004	0.00190577	0.454304
	Cry 2	50 Hz ohm	0.000297728	0.000926269	0.74956		Cry 2	50 Hz ohm	-0.00145908	0.000968397	0.140157
	Cry 2	ACTH-3PM, ng/L	0.00271068	0.00963814	0.779972		Cry 2	ACTH-3PM, ng/L	-0.00589574	0.00612961	0.342053
	Cry 2	ACTH-8AM, ng/L	0.00202739	0.00215754	0.353023		Cry 2	ACTH-8AM, ng/L	-0.00201297	0.00169247	0.241484
	Cry 2	WC, cm	0.000203358	0.00444869	0.963767		Cry 2	WC, cm	-0.00644861	0.00465822	0.174122
	Cry 2	Total cholesterol, mg/dL	-0.000634555	0.00185645	0.734283		Cry 2	Total cholesterol, mg/dL	-0.00197355	0.00241798	0.419343
	Cry 2	Cortisol-3PM, μg/L	-0.019551	0.0235989	0.41232		Cry 2	Cortisol-3PM, μg/L	-0.00153211	0.0130422	0.907088
	Cry 2	Cortisol-8AM, μg/L	-0.00395833	0.0118512	0.740123		Cry 2	Cortisol-8AM, μg/L	-4.71773e-05	0.00922998	0.995948
	Cry 2	Urinary cortisol (24h), µg	-0.0002244	0.000751085	0.766703		Cry 2	Urinary cortisol (24h), µg	-0.000417515	0.00129146	0.748297
	Cry 2	Age	0.00828827	0.0418206	0.843903		Cry 2	Age	-0.0443209	0.032725	0.183422
	Cry 2	Heart rate, bpm	0.00131607	0.00350244	0.709082		Cry 2	Heart rate, bpm	0.0029335	0.00463536	0.530524
	Cry 2	FFM, %	-0.0101269	0.0115748	0.386846		Cry 2	FFM, %	0.015806	0.00824073	0.0626444
	Cry 2	FFM, kg	0.0185976	0.00895725	0.044339		Cry 2	FFM, kg	0.00646234	0.00676989	0.345828
	Cry 2	FM, %	0.0100969	0.0115773	0.388343		Cry 2	FM, %	-0.0201564	0.0088796	0.0289667
	Cry 2	FM, kg	0.00914742	0.00512993	0.0821522		Cry 2	FM, kg	-0.00923271	0.00474906	0.0593127
	Cry 2	Glucose, mmol/L	0.026306	0.0438818	0.552237		Cry 2	Glucose, mmol/L	-0.0685108	0.141521	0.63102
	Cry 2	HbA1c, mmol/L	0.0299598	0.0637925	0.641159		Cry 2	HbA1c, mmol/L	-0.0389274	0.0652763	0.554479
	Cry 2	HDL, mg/dL	-0.00492064	0.00709091	0.491733		Cry 2	HDL, mg/dL	-0.0042669	0.00521461	0.418181
	Cry 2	HOMA-IR	-0.00412542	0.0153613	0.789684		Cry 2	HOMA-IR	-0.00954395	0.0301188	0.753027
	Cry 2	Insulin, mU/L	-0.00544581	0.00569073	0.344799		Cry 2	Insulin, mU/L	-0.00151996	0.00696487	0.828386
	Cry 2	LDL, mg/dL	-0.000385004	0.001953	0.84472		Cry 2	LDL, mg/dL	-0.000618806	0.00264782	0.816437
	Cry 2	NEFA, mmol/L	-0.0258372	0.0856521	0.764479		Cry 2	NEFA, mmol/L	0.0654164	0.217729	0.765612
	Cry 2	Systolic blood pressure, mmHg	0.00599106	0.00474782	0.21431		Cry 2	Systolic blood pressure, mmHg	0.00347937	0.00436741	0.430468
	Cry 2	Diastolic blood pressure, mmHg	0.00838671	0.00878221	0.345331		Cry 2	Diastolic blood pressure, mmHg	-0.00718028	0.00774299	0.359461
	Cry 2	CRP, mg/dL	-0.117559	0.155598	0.454355		Cry 2	CRP, mg/dL	0.172729	0.116387	0.145824
	Cry 2	REE, kcal	0.000194486	0.000180694	0.288566		Cry 2	REE, kcal	8.3633e-05	0.000118283	0.484083
	Cry 2	Triglycerides, mg/dL	9.6194e-05	0.000900928	0.915503		Cry 2	Triglycerides, mg/dL	-0.00104589	0.00104994	0.325321
	PER 1	50 Hz ohm	0.000784507	0.00142656	0.585672		PER 1	50 Hz ohm	-0.00254769	0.00133957	0.064788
	PER 1	ACTH-3PM, ng/L	0.0386253	0.0141204	0.00950934		PER 1	ACTH-3PM, ng/L	0.00726624	0.00916331	0.432593
	PER 1	ACTH-8AM, ng/L	0.00477637	0.0033451	0.161716		PER 1	ACTH-8AM, ng/L	-0.00107523	0.00260451	0.68199
	PER 1	WC, cm	0.00421458	0.00685936	0.542693		PER 1	WC, cm	-0.0026181	0.00716804	0.716901
	PER 1	Total cholesterol, mg/dL	0.000655504	0.00283029	0.818123		PER 1	Total cholesterol, mg/dL	-0.001739	0.00346692	0.61877
	PER 1	Cortisol-3PM, μg/L	-0.0307211	0.0361291	0.400619		PER 1	Cortisol-15PM, μg/L	0.0350792	0.0184666	0.0648993
	PER 1	Cortisol-8AM, μg/L	-0.0163082	0.018717	0.389208		PER 1	Cortisol-8AM, μg/L	-0.0135494	0.0135824	0.324634
	PER 1	Urinary cortisol (24h), µg	-0.000588107	0.00114912	0.611924		PER 1	Urinary cortisol (24h), µg	0.0019508	0.0019136	0.314615
	PER 1	Age	0.10712	0.0624714	0.0947655		PER 1	Age	-0.044299	0.0464087	0.345689
	PER 1	Heart rate, bpm	-0.00148563	0.00535898	0.783153		PER 1	Heart rate, bpm	0.00519901	0.00691199	0.456464
	PER 1	FFM, %	-0.0166659	0.0182245	0.366387		PER 1	FFM, %	0.0077159	0.0128602	0.55208
	PER 1	FFM, kg	0.0249463	0.0138893	0.0806521		PER 1	FFM, kg	-0.0130483	0.00987447	0.194264
	PER 1	FM, %	0.016646	0.0182273	0.367029		PER 1	FM, %	-0.0240905	0.0134841	0.0819859
	PER 1	FM, kg	0.0131874	0.00798303	0.107012		PER 1	FM, kg	-0.0155041	0.00700473	0.0329502
	PER 1	Glucose, mmol/L	0.0119464	0.067566	0.860621		PER 1	Glucose, mmol/L	-0.27635	0.204897	0.185204
	PER 1	HbA1c, mmol/L	0.0125776	0.0973753	0.897926		PER 1	HbA1c, mmol/L	-0.0274581	0.102827	0.79089
	PER 1	HDL, mg/dL	0.00543974	0.0111886	0.629702		PER 1	HDL, mg/dL	-0.0118277	0.00761692	0.128544
	PER 1	HOMA-IR	-0.00482622	0.023325	0.837244		PER 1	HOMA-IR	-0.0604966	0.0435212	0.172398
	PER 1	Insulin, mU/L	-0.00517507	0.00867498	0.554758		PER 1	Insulin, mU/L	-0.0112345	0.0101926	0.277123
	PER 1	LDL, mg/dL	0.000839926	0.00297397	0.779191		PER 1	LDL, mg/dL	-0.000313079	0.00369785	0.932961
	PER 1	NEFA, mmol/L	-0.155993	0.128728	0.233271		PER 1	NEFA, mmol/L	-0.576951	0.320495	0.0807089
	PER 1	Systolic blood pressure, mmHg	0.00683289	0.00765703	0.377963		PER 1	Systolic blood pressure, mmHg	-0.00348186	0.00661058	0.601378
	PER 1	Diastolic blood pressure, mmHg	0.00966206	0.0137779	0.48752		PER 1	Diastolic blood pressure, mmHg	0.00106712	0.011752	0.928113
	PER 1	CRP, mg/dL	-0.487617	0.238097	0.0477092		PER 1	CRP, mg/dL	0.305227	0.172119	0.0839797
	PER 1	REE, kcal	0.000367208	0.000277919	0.194982		PER 1	REE, kcal	-8.40249e-05	0.000172112	0.628369
	PER 1	Triglycerides, mg/dL	0.000357354	0.00140249	0.800289		PER 1	Triglycerides, mg/dL	-0.000390989	0.00158747	0.806745
	PER 2	50 Hz ohm	0.0113869	0.00858614	0.1923		PER 2	50 Hz ohm	0.0142956	0.011716	0.229723
	PER 2	ACTH-3PM, ng/L	-0.0889275	0.0901674	0.32994		PER 2	ACTH-3PM, ng/L	-0.0314662	0.0783521	0.690116
	PER 2	ACTH-8AM, ng/L	-0.0189669	0.020413	0.35838		PER 2	ACTH-8AM, ng/L	-0.0122171	0.0216902	0.576405
	PER 2	WC, cm	0.00797296	0.0420623	0.850619		PER 2	WC, cm	-0.0297696	0.0603665	0.624605
	PER 2	Total cholesterol, mg/dL	-0.0440255	0.0161494	0.00946421		PER 2	Total cholesterol, mg/dL	-0.060907	0.0275223	0.0326665
	PER 2	Cortisol-3PM, μg/L	0.027123	0.225087	0.904691		PER 2	Cortisol-3PM, μg/L	-0.153821	0.16225	0.348796
	PER 2	Cortisol-8AM, μg/L	-0.108452	0.110939	0.334158		PER 2	Cortisol-8AM, μg/L	0.00561253	0.116384	0.961777
	PER 2	Urinary cortisol (24h), µg	0.000915676	0.00704068	0.897191		PER 2	Urinary cortisol (24h), µg	-0.0187132	0.0159449	0.247853
	PER 2	Age	-0.876776	0.370701	0.0229587		PER 2	Age	-1.00825	0.363238	0.00833655
	PER 2	Heart rate, bpm	-0.00320045	0.0331841	0.923648		PER 2	Heart rate, bpm	0.0866976	0.0566224	0.133603
	PER 2	FFM, %	0.0727029	0.109929	0.512173		PER 2	FFM, %	0.0264213	0.108851	0.809488
	PER 2	FFM, kg	-0.0882492	0.0880769	0.322388		PER 2	FFM, kg	-0.114062	0.084122	0.182927
	PER 2	FM, %	-0.0724829	0.10995	0.513522		PER 2	FM, %	-0.0586691	0.118769	0.624094
	PER 2	FM, kg	-0.0710388	0.0491485	0.156138		PER 2	FM, kg	-0.100812	0.0608027	0.105338
	PER 2	Glucose, mmol/L	-0.561781	0.407366	0.17554		PER 2	Glucose, mmol/L	-2.77355	1.71753	0.114206
	PER 2	HbA1c, mmol/L	-0.980188	0.584889	0.101568		PER 2	HbA1c, mmol/L	-0.877211	0.858501	0.313175
	PER 2	HDL, mg/dL	-0.00745802	0.0674651	0.912529		PER 2	HDL, mg/dL	-0.0519575	0.0662198	0.437298
	PER 2	HOMA-IR	-0.236259	0.13712	0.0928091		PER 2	HOMA-IR	-0.365357	0.37279	0.332947
	PER 2	Insulin, mU/L	-0.0744816	0.0504622	0.148407		PER 2	Insulin, mU/L	-0.0739714	0.0865887	0.398035
	PER 2	LDL, mg/dL	-0.0466184	0.0169489	0.00889279		PER 2	LDL, mg/dL	-0.0518475	0.0300417	0.0920924
	PER 2	NEFA, mmol/L	-0.558706	0.806278	0.492348		PER 2	NEFA, mmol/L	-3.17099	2.72306	0.2521
	PER 2	Systolic blood pressure, mmHg	-0.0448003	0.0452436	0.328028		PER 2	Systolic blood pressure, mmHg	-0.124152	0.0520285	0.0218438
	PER 2	Diastolic blood pressure, mmHg	-0.127041	0.0815758	0.127269		PER 2	Diastolic blood pressure, mmHg	-0.191858	0.0942786	0.0485145
	PER 2	CRP, mg/dL	0.294373	1.48153	0.843508		PER 2	CRP, mg/dL	1.92584	1.48702	0.20271
	PER 2	REE, kcal	-0.000151122	0.0017068	0.929911		PER 2	REE, kcal	-0.00241849	0.00148664	0.112264
	PER 2	Triglycerides, mg/dL	-0.0146378	0.00820283	0.0819311		PER 2	Triglycerides, mg/dL	-0.0241574	0.0129395	0.0692505
	PER 3	50 Hz ohm	-0.00719749	0.00954692	0.45532		PER 3	50 Hz ohm	0.0162055	0.0102832	0.123555
	PER 3	ACTH-3PM, ng/L	-0.047397	0.0997308	0.637194		PER 3	ACTH-3PM, ng/L	0.135293	0.06851	0.0555905
	PER 3	ACTH-8AM, ng/L	-0.0261476	0.0222303	0.246463		PER 3	ACTH-8AM, ng/L	0.0464093	0.0185787	0.0169357
	PER 3	WC, cm	0.0130012	0.0460725	0.779253		PER 3	WC, cm	-0.0188905	0.0548541	0.732462
	PER 3	Total cholesterol, mg/dL	-0.0173757	0.0190761	0.367825		PER 3	Total cholesterol, mg/dL	0.0264795	0.026425	0.322653
	PER 3	Cortisol-3PM, μg/L	0.559671	0.230311	0.0196765		PER 3	Cortisol-3PM, μg/L	0.0358233	0.148687	0.810904
	PER 3	Cortisol-8AM, μg/L	0.0423318	0.122844	0.732201		PER 3	Cortisol-8AM, μg/L	0.0299741	0.113381	0.792926
	PER 3	Urinary cortisol (24h), µg	0.0078786	0.00740386	0.293818		PER 3	Urinary cortisol (24h), µg	0.00918252	0.01411	0.51932
	PER 3	Age	-0.427765	0.428438	0.324073		PER 3	Age	-0.650388	0.356919	0.0762975
	PER 3	Heart rate, bpm	0.0744276	0.0344155	0.0366055		PER 3	Heart rate, bpm	0.0988242	0.0514515	0.062293
	PER 3	FFM, %	0.257517	0.114084	0.0295225		PER 3	FFM, %	-0.0201974	0.0966204	0.835565
	PER 3	FFM, kg	0.0910004	0.0966654	0.352153		PER 3	FFM, kg	-0.0590696	0.0755723	0.439405
	PER 3	FM, %	-0.257882	0.114083	0.0293047		PER 3	FM, %	0.0653603	0.10569	0.540092
	PER 3	FM, kg	-0.0769839	0.0538949	0.160936		PER 3	FM, kg	-0.00671173	0.0564214	0.905953
	PER 3	Glucose, mmol/L	0.433906	0.451757	0.342581		PER 3	Glucose, mmol/L	1.38046	1.60766	0.395904
	PER 3	HbA1c, mmol/L	0.6649	0.654735	0.315959		PER 3	HbA1c, mmol/L	0.450963	0.793845	0.573416
	PER 3	HDL, mg/dL	0.0521488	0.0734875	0.482051		PER 3	HDL, mg/dL	-0.0990085	0.0616981	0.116835
	PER 3	HOMA-IR	0.121342	0.15793	0.446918		PER 3	HOMA-IR	0.526056	0.335388	0.125055
	PER 3	Insulin, mU/L	0.0167766	0.0592531	0.778653		PER 3	Insulin, mU/L	0.127058	0.0775077	0.109407
	PER 3	LDL, mg/dL	-0.0239173	0.0198993	0.236464		PER 3	LDL, mg/dL	0.0429353	0.0279163	0.132334
	PER 3	NEFA, mmol/L	0.176033	0.888481	0.843949		PER 3	NEFA, mmol/L	1.97315	2.38721	0.414428
	PER 3	Systolic blood pressure, mmHg	-0.0646912	0.0491347	0.195464		PER 3	Systolic blood pressure, mmHg	0.0151364	0.0507928	0.767325
	PER 3	Diastolic blood pressure, mmHg	0.0527681	0.0916934	0.568188		PER 3	Diastolic blood pressure, mmHg	-0.0268057	0.0948003	0.778896
	PER 3	CRP, mg/dL	-0.571518	1.62195	0.726415		PER 3	CRP, mg/dL	-1.86607	1.34294	0.172756
	PER 3	REE, kcal	-0.00244414	0.00187263	0.199677		PER 3	REE, kcal	-0.00223321	0.00141888	0.124501
	PER 3	Triglycerides, mg/dL	-0.00419218	0.00931721	0.655183		PER 3	Triglycerides, mg/dL	0.0137536	0.0121564	0.26498
